# Supplementary material for: TAZ facilitates breast tumor growth by promoting an immune‐suppressive tumor microenvironment
Source: Mol Oncol. 2023 Oct 16;17(12):2675–93. doi: 10.1002/1878-0261.13525 (PMC10701768; doi:10.1002/1878-0261.13525)
Supplement: Supplementary file 1 — Fig. S1. Validation of TAZ‐deficient cells. Fig. S2. TAZ is associated with an increased inflammatory response gene signature. Fig. S3. TAZ promotes cytokine expression and secretion. Fig. S4. TAZ‐dependent differences in tumor size are abolished in immune‐deficient mice. [file MOL2-17-2675-s003.zip]

Archive with 5 entries (5 files):
- Suppelementary figure 1-07.eps
- Supplementary figure 2-08.eps
- Supplementary figure 4-10.eps
- Supplementary Figure legends.docx
- Supplemetary figure 3-09.eps
