# Supplementary material for: TAZ facilitates breast tumor growth by promoting an immune‐suppressive tumor microenvironment
Source: Mol Oncol. 2023 Oct 16;17(12):2675–93. doi: 10.1002/1878-0261.13525 (PMC10701768; doi:10.1002/1878-0261.13525)
Supplement: Supplementary file 2 — Table S1. Sequences of ShTAZ and scrambled ShC. [file MOL2-17-2675-s002.xlsx]

## Sheet: Sheet1
Supplemetary table. S1
shC sequence
CACACAACATGTAAACCAGGGA
shTAZ sequence
GACGGGTGGAGGTTCACAT
