# Supplementary material for: TAZ facilitates breast tumor growth by promoting an immune‐suppressive tumor microenvironment
Source: Mol Oncol. 2023 Oct 16;17(12):2675–93. doi: 10.1002/1878-0261.13525 (PMC10701768; doi:10.1002/1878-0261.13525)
Supplement: Supplementary file 3 — Table S2. Sequences of primers used in the manuscript. [file MOL2-17-2675-s005.xlsx]

## Sheet: Sheet1
Supplemetary table. S2
name of gene	direction	sequence
HPRT	Forward	GCAGTACAGCCCCAAAATGG
	Reverse	GGTCCTTTTCACCAGCAAGCT
GAPDH	Forward	TGCACCACCAACTGCTTAGC
	Reverse	TGGTCATGAGCCCTTCCAC
TAZ	Forward	ATACAGGTGAAAATTCCGGTCAGA
	Reverse	TGGAAGGCAGTCCAGGAAAT
WISP1	Forward	CCCAGCACCACTAGAGGAAA
	Reverse	AAGGACTCGCCATTGGTGTA
IL23	Forward	CCTTCTCCGTTCCAAGATCCT
	Reverse	ACTAAGGGCTCAGTCAGAGTTGCT
SERPINE1	Forward	CGGCAGATCCAAGATGCTAT
	Reverse	GGCATCCGCAGTACTGATCT
