# Supplementary material for: TAZ facilitates breast tumor growth by promoting an immune‐suppressive tumor microenvironment
Source: Mol Oncol. 2023 Oct 16;17(12):2675–93. doi: 10.1002/1878-0261.13525 (PMC10701768; doi:10.1002/1878-0261.13525)
Supplement: Supplementary file 4 — Table S3. Mice used in the experiments. [file MOL2-17-2675-s001.xlsx]

## Sheet: Sheet1
Supplemetary table. S3
Experiment name	number of mice	mice line	Treatment	Cell lines used
1	8	Balb/c	No treatment	4T1_CRISPR _WT and TAZ KO
1	8	Balb/c	No treatment	4T1_CRISPR _WT and TAZ KO
1	8	Balb/c	No treatment	4T1_CRISPR _WT and TAZ KO
1	8	Balb/c	No treatment	4T1_CRISPR _WT and TAZ KO
1	10	Balb/c	No treatment	4T1_CRISPR _WT and TAZ KO
1	6	Balb/c	Doxycycline TD.01306, 625mg/kg	4T1_shC and shTAZ
1	12	Balb/c	Doxycycline TD.01306, 625mg/kg	4T1_shC and shTAZ
1	20	NSG	Doxycycline TD.01306, 625mg/kg	4T1_shC and shTAZ
1	20	NSG	No treatment	4T1_CRISPR _WT and TAZ KO
