# Supplementary material for: TAZ facilitates breast tumor growth by promoting an immune‐suppressive tumor microenvironment
Source: Mol Oncol. 2023 Oct 16;17(12):2675–93. doi: 10.1002/1878-0261.13525 (PMC10701768; doi:10.1002/1878-0261.13525)
Supplement: Supplementary file 5 — Table S4. Gene lists from the gene set enrichment analysis (GSEA). [file MOL2-17-2675-s004.xlsx]

## Sheet: Inaflammatory gene sign.
ABCA1
ABI1
ACVR1B
ACVR2A
ADGRE1
ADM
ADORA2B
ADRM1
AHR
APLNR
AQP9
ATP2A2
ATP2B1
ATP2C1
AXL
BDKRB1
BEST1
BST2
BTG2
C3AR1
C5AR1
CALCRL
CCL17
CCL22
CCL24
CCL5
CCL7
CCR7
CCRL2
CD14
CD40
CD48
CD82
CDKN1A
CMKLR1
CSF1
CSF3
CSF3R
CX3CL1
CXCL10
CXCL11
CXCL6
CXCL9
CYBB

## Sheet: Peroxisome gene sign.
ABCB1
ABCB4
ABCB9
ABCC5
ABCD1
ABCD3
ACAA1
ACOT8
ACOX1
ACSL1
ACSL4
ACSL5
ALDH9A1
ATXN1
BCL10
CADM1
CAT
CDK7
CLN6
CLN8
CNBP
CRABP1
CRABP2
CRAT
CTBP1
CTPS1
DHCR24
DHRS3
DLG4
ECH1
ECI2
EHHADH
ELOVL5
EPHX2
ERCC1
ERCC3

## Sheet: Adipogenesis gene signa.
ABCA1
ABCB8
ACAA2
ACADL
ACADM
ACADS
ACLY
ACO2
ACOX1
ADCY6
ADIG
ADIPOQ
ADIPOR2
AGPAT3
AIFM1
AK2
ALDH2
ALDOA
ANGPTL4
APLP2
APOE
ARAF
ARL4A
ATL2
ATP1B3
ATP5PO
BAZ2A
BCKDHA
BCL2L13
BCL6
C3
CAT
CCNG2
CD151
CD302
CDKN2C
CHCHD10
CHUK
CIDEA
CMBL
CMPK1
COL15A1
COL4A1
COQ3
COQ5
COQ9
COX6A1
COX7B
COX8A
CPT2
CRAT
CS
CYC1
CYP4B1
DBT
DDT
DGAT1
DHCR7
DHRS7
DHRS7B
DLAT
DLD
DNAJB9
DNAJC15

## Sheet: Xenobiotic metabolism gene sign
ABCC3
ABHD6
ACO2
ACOX1
ACOX2
ACOX3
ACP1
ACP2
ADH5
ADH7
AHCY
ALAS1
ALDH2
ALDH3A1
ALDH9A1
AOX1
AP4B1
APOE
AQP9
ARG1
ARG2
ARPP19
ASL
ATOH8
ATP2A2
BCAR1
BLVRB
BPHL
CA2
CASP6
CAT
CBR1
CCL25
CDA
CDO1
CES1
CFB
CNDP2
COMT
CROT
CSAD
CYB5A
CYFIP2
CYP1A1
CYP26A1
CYP27A1
CYP2C18
CYP2E1
CYP2S1
CYP4F2
DCXR
DDAH2
DDT
DHPS
DHRS1
DHRS7

## Sheet: Oxidative phosphorylation gene 
ABCB7
ACAA1
ACAA2
ACADM
ACADSB
ACADVL
ACAT1
ACO2
AFG3L2
AIFM1
ALAS1
ALDH6A1
ATP1B1
ATP5F1A
ATP5F1B
ATP5F1C
ATP5F1D
ATP5F1E
ATP5PB
ATP5MC1
ATP5MC2
ATP5MC3
ATP5PD
ATP5PF
ATP5MF
ATP5ME
ATP5MG
ATP5PO
ATP6AP1
ATP6V0B
ATP6V0E1
ATP6V1C1
ATP6V1D
ATP6V1E1
ATP6V1F
ATP6V1G1
ATP6V1H
BAX
BCKDHA
BDH2
CASP7
COX10
COX11
COX17
COX4I1
COX5A
COX5B
COX6A1
COX6B1
COX6C
COX7A2
COX7A2L
COX7B
COX7C
COX8A
CPT1A
CS
CYB5A
CYB5R3
CYC1
CYCS

## Sheet: Fatty acid metabolism gene sig
ACAA1
ACAA2
ACADL
ACADM
ACADS
ACADVL
ACAT2
ACO2
ACOT2
ACOT8
ACOX1
ACSL1
ACSL4
ACSL5
ACSS1
ADH7
ADIPOR2
ADSL
ALAD
ALDH3A1
ALDH3A2
ALDH9A1
ALDOA
AOC3
APEX1
AUH
BCKDHB
BLVRA
BPHL
CA2
CA4
CBR1
CBR3
CCDC58
CD1D

## Sheet: Bile acid metabolism gene sig
ABCA1
ABCA2
ABCA3
ABCA4
ABCA5
ABCA8
ABCA9
ABCD1
ABCD3
ABCG4
ABCG8
ACSL1
ACSL5
ALDH9A1
AQP9
ATXN1
BCAR3

## Sheet: Treg gene sign.
Treg gene signature
VTCN1
IL2RA
MSLN
BCL11B
FOXP3

## Sheet: CD8 cytotoxic gene sig.
CD8 Cytotoxic activity
LY6
CD7
CCL5
KLF2
ISG15
CXCR3
MS4A6A
ITGB7
GZMK
IFIT3
ZFP36L2
IRF7
XIST
ZBP1
RTP4
HOPX
IFI16
SLFN12
PYHIN1
CLEC2D
ACP5
IL7R
CCR2
S1PR1
IRGM
EVL
GRAMD2B
EMB
FAM189B
IFNAR2
GBP2
APOL3
SIDT1
PYHIN1
LEF1
ARL4C
CTSE
TCF7
PDLIM1
ZYX

## Sheet: CD8 exhaustion gene sig.
CD8 exhaustion gene signature
CCL3
TNFRSF9
RGS16
DUT
PRF1
MT1A
CCL4
TIGIT
PDCD1
ANXA2
TNFRSF4
LAG3
SAMSN1
RGS2
TOX
BHLHE40
STMN1
RPS27L
LITAF
TXN
HAVCR2
HILPDA
NR4A2
CASP3
SERPINA3
IL2RB
PGLYRP1
NAP1L1
CENPA
COX17
IRF8
PLEK
NRGN
SH2D2A
CTLA4
STAT3
HSP90B1
MMD
CDK6
IFNG
C15orf48
CST7
SERPINB6
UHRF2
RBPJ
HMGB1
S100A4
VAMP8
TPI1
BCL2A1
RAN
NRP1
VIM
GPR65
CKS1B
LAT2
C21orf91
HNRNPA1
CDKN2A
HMGN2
FABP5
PGK1
IL10RA
LILRB4
CYCS
SLC16A11
SNRPD1
SDF4
PLP2
CXCR6
CALR
ITGAV
GLIPR1
GPD2
CCRL2
NDUFB8
ADAM8
RANBP1
SIVA1
CALM3
DBI
ATP5PF
BCL2A1
SEC11C
GLDC
SERPINB9
ARSB
ATP5IF1
ID2
KLRD1
PLAC8
CISD1
ACADL
CD74
PGAM1
